# Supplementary material for: Spread of ST348 Klebsiella pneumoniae Producing NDM-1 in a Peruvian Hospital
Source: Microorganisms. 2020 Sep 11;8(9):1392. doi: 10.3390/microorganisms8091392 (PMC7563475; doi:10.3390/microorganisms8091392)
Supplement: Supplementary file 1 [file microorganisms-08-01392-s001.zip]

Archive with 8 entries (8 files):
- microorganisms-903520_FigureS1.docx
- __MACOSX/._microorganisms-903520_FigureS1.docx
- microorganisms-903520_TableS2.docx
- __MACOSX/._microorganisms-903520_TableS2.docx
- microorganisms-903520_TableS1.docx
- __MACOSX/._microorganisms-903520_TableS1.docx
- FigS1.tif
- __MACOSX/._FigS1.tif
